# Supplementary material for: High Pressure Processing Impact on Emerging Mycotoxins (ENNA, ENNA1, ENNB, ENNB1) Mitigation in Different Juice and Juice-Milk Matrices
Source: Foods. 2022 Jan 12;11(2):190. doi: 10.3390/foods11020190 (PMC8774803; doi:10.3390/foods11020190)
Supplement: Supplementary file 1 [file foods-11-00190-s001.zip]

Archive with 1 entries (1 files):
- foods-1482887-supplementary.pdf
